# Supplementary material for: Combination Chemotherapy in Severe Pulmonary Vein Stenosis—A Case Series
Source: Children (Basel). 2023 Feb 11;10(2):364. doi: 10.3390/children10020364 (PMC9954861; doi:10.3390/children10020364)
Supplement: Supplementary file 1 [file children-10-00364-s001.zip]

Archive with 2 entries (2 files):
- File S2. CCT De-identified data and graphs.xlsx
- File S1. APH CCT Protocol.pdf
